# Supplementary material for: First evidence for temperature’s influence on the enrichment, assembly, and activity of polyhydroxyalkanoate-synthesizing mixed microbial communities
Source: Front Syst Biol. 2024 Aug 14;4:1375472. doi: 10.3389/fsysb.2024.1375472 (PMC12342040; doi:10.3389/fsysb.2024.1375472)
Supplement: Supplementary file 1 [file DataSheet1.XLSX]

## Sheet: Sheet1
*sample_name	sample_title	library_ID	Sample Accession Numbers
S91	Inoculum	Inoculum1	SRR22535345
S92	Inoculum	Inoculum2	SRR22535344
S93	Inoculum	Inoculum3	SRR22535305
S100	Low_1	Low_1.1	SRR22535294
S101	Low_1	Low_1.2	SRR22535339
S102	Low_1	Low_1.3	SRR22535328
S109	Low_2	Low_2.1	SRR22535317
S110	Low_2	Low_2.2	SRR22535282
S111	Low_2	Low_2.3	SRR22535281
S118	Low_3	Low_3.1	SRR22535280
S119	Low_3	Low_3.2	SRR22535343
S120	Low_3	Low_3.3	SRR22535314
S127	Low_4	Low_4.1	SRR22535313
S128	Low_4	Low_4.2	SRR22535312
S129	Low_4	Low_4.3	SRR22535311
S97	Meso_1	Meso_1.1	SRR22535310
S98	Meso_1	Meso_1.2	SRR22535309
S99	Meso_1	Meso_1.3	SRR22535308
S106	Meso_2	Meso_2.1	SRR22535307
S107	Meso_2	Meso_2.2	SRR22535306
S108	Meso_2	Meso_2.3	SRR22535304
S115	Meso_3	Meso_3.1	SRR22535303
S116	Meso_3	Meso_3.2	SRR22535302
S117	Meso_3	Meso_3.3	SRR22535301
S124	Meso_4	Meso_4.1	SRR22535300
S125	Meso_4	Meso_4.2	SRR22535299
S126	Meso_4	Meso_4.3	SRR22535298
S94	Thermo_1	Thermo_1.1	SRR22535297
S95	Thermo_1	Thermo_1.2	SRR22535296
S96	Thermo_1	Thermo_1.3	SRR22535295
S103	Thermo_2	Thermo_2.1	SRR22535293
S104	Thermo_2	Thermo_2.2	SRR22535292
S105	Thermo_2	Thermo_2.3	SRR22535291
S112	Thermo_3	Thermo_3.1	SRR22535290
S113	Thermo_3	Thermo_3.2	SRR22535289
S114	Thermo_3	Thermo_3.3	SRR22535288
S121	Thermo_4	Thermo_4.1	SRR22535287
S122	Thermo_4	Thermo_4.2	SRR22535342
S123	Thermo_4	Thermo_4.3	SRR22535341
S1	Acc_Low	Acc_Low_1	SRR22535340
S2	Acc_Low	Acc_Low_2	SRR22535338
S3	Acc_Low	Acc_Low_3	SRR22535337
S4	Acc_Meso	Acc_Meso_1	SRR22535336
S5	Acc_Meso	Acc_Meso_2	SRR22535335
S6	Acc_Meso	Acc_Meso_3	SRR22535334
S7	Acc_Thermo	Acc_Thermo_1	SRR22535333
S8	Acc_Thermo	Acc_Thermo_2	SRR22535332
S9	Acc_Thermo	Acc_Thermo_3	SRR22535331
S10	Enr_Low_1	Enr_Low_1.1	SRR22535330
S11	Enr_Low_1	Enr_Low_1.2	SRR22535329
S12	Enr_Low_1	Enr_Low_1.3	SRR22535327
S13	Enr_Low_2	Enr_Low_2.1	SRR22535326
S14	Enr_Low_2	Enr_Low_2.2	SRR22535325
S15	Enr_Low_2	Enr_Low_2.3	SRR22535324
S16	Enr_Meso_1	Enr_Meso_1.1	SRR22535323
S17	Enr_Meso_1	Enr_Meso_1.2	SRR22535322
S18	Enr_Meso_1	Enr_Meso_1.3	SRR22535321
S19	Enr_Thermo_1	Enr_Thermo_1.1	SRR22535320
S20	Enr_Thermo_1	Enr_Thermo_1.2	SRR22535319
S21	Enr_Thermo_1	Enr_Thermo_1.3	SRR22535318
S22	Enr_Meso_2	Enr_Meso_2.1	SRR22535316
S23	Enr_Meso_2	Enr_Meso_2.2	SRR22535315
S24	Enr_Meso_2	Enr_Meso_2.3	SRR22535286
S25	Enr_Thermo_2	Enr_Thermo_2.1	SRR22535285
S26	Enr_Thermo_2	Enr_Thermo_2.2	SRR22535284
S27	Enr_Thermo_2	Enr_Thermo_2.3	SRR22535283
